# Supplementary material for: Developing inclusive digital health diagnostic for schistosomiasis: a need for guidance via target product profiles
Source: Front Parasitol. 2023 Sep 26;2:1255848. doi: 10.3389/fpara.2023.1255848 (PMC11731648; doi:10.3389/fpara.2023.1255848)
Supplement: Supplementary file 1 [file Table_1.xlsx]

## Sheet: Sheet1
Initiator	Date of extraction	Year	Target product profile	Targeted disease(s)	Domain	Disease control stage	TPP drafting process	Types of stakeholders involved	Size of input group	Documentation and meeting notes of the process are available	Notes	Funding	Source link	Reference
WHO	2022-05-02	2021	Diagnostic target product profiles for monitoring and evaluation of schistosomiasis	Schistosomiasis	Diagnostic tests to support MDA programs for Neglected Tropical Diseases	Monitoring and evaluation	WHO process for TPP development (not specified)	No information	22	No		Bill & Melinda Gates Foundation and the United States Agency for International Development.	https://www.who.int/publications/i/item/9789240031104	World Health Organization. (2021). Diagnostic target product profiles for monitoring, evaluation and surveillance of schistosomiasis control programmes. World Health Organization. https://apps.who.int/iris/handle/10665/344813
WHO	2022-05-02	2021	Diagnostic target product profiles for transmission interruption and surveillance	Schistosomiasis	Diagnostic tests to support MDA programs for Neglected Tropical Diseases	Stopping decision, Surveillance	WHO process for TPP development (not specified)	No information	22	No		Bill & Melinda Gates Foundation and the United States Agency for International Development.	https://www.who.int/publications/i/item/9789240031104	World Health Organization. (2021). Diagnostic target product profiles for monitoring, evaluation and surveillance of schistosomiasis control programmes. World Health Organization. https://apps.who.int/iris/handle/10665/344813
FIND, WHO	2022-05-02	2020	Electronic clinical decision support algorithms incorporating point-of-care diagnostic tests in low-resource settings: a target product profile	Diseases in low-resource settings that require point-of-care diagnosis	E-Health applications for NTDs, HIV/AIDS, TB and malaria	Individual case management	Draft by FIND/WHO, expert meeting, Delphi consensus process (with online survey), finalizing TPP	Experts from academic institutions, industry, and private and public sectors	39	Yes	"At no point in this work were patients or the public involved in the design of this study or in the reporting and dissemination of the results."	Fondation Botnar; Global Antimicrobial Resistance Innovation Fund (GAMRIF)	http://dx.doi.org/10.1136/bmjgh-2019-002067	Pellé, K. G., Rambaud-Althaus, C., D’Acremont, V., Moran, G., Sampath, R., Katz, Z., Moussy, F. G., Mehl, G. L., & Dittrich, S. (2020). Electronic clinical decision support algorithms incorporating point-of-care diagnostic tests in low-resource settings: A target product profile. BMJ Global Health, 5(2), e002067. https://doi.org/10.1136/bmjgh-2019-002067
WHO	2022-05-02	2016	Target Product Profiles for digital health products for the End TB Strategy; Chapter 3: Diagnostic device connectivity for TB	Tuberculosis	Digital devices to aid the detection of NTDs, HIV/AIDS, TB and malaria	Mapping, monitoring and evaluation, stopping decision, surveillance	Technical consultation, internal process	Experts from academic institutions, industry, and private and public sectors	17	No		European Respiratory Society; US Agency for International Development	https://erj.ersjournals.com/content/48/1/29	Falzon, D., Timimi, H., Kurosinski, P., Migliori, G. B., Van Gemert, W., Denkinger, C., Isaacs, C., Story, A., Garfein, R. S., do Valle Bastos, L. G., Yassin, M. A., Rusovich, V., Skrahina, A., Van Hoi, L., Broger, T., Abubakar, I., Hayward, A., Thomas, B. V., Temesgen, Z., … Raviglione, M. C. (2016). Digital health for the End TB Strategy: Developing priority products and making them work. Europ…
FIND	2022-05-17	2020	Target Product Profile for a mobile app to read rapid diagnostic tests to strengthen infectious disease surveillance	Infectious diseases	E-Health applications for NTDs, HIV/AIDS, TB and malaria	Surveillance	Draft by FIND, Delphi consensus process (online surveys in 2 rounds) with selected experts.	Experts from academic institutions, industry, and private and public sectors	51	Yes		Global Antimicrobial Resistance Innovation Fund (GAMRIF)	https://journals.plos.org/plosone/article?id=10.1371/journal.pone.0228311	Kadam, R., White, W., Banks, N., Katz, Z., Dittrich, S., & Kelly-Cirino, C. (2020). Target Product Profile for a mobile app to read rapid diagnostic tests to strengthen infectious disease surveillance. PLOS ONE, 15(1), e0228311. https://doi.org/10.1371/journal.pone.0228311
WHO, FIND, Medicins sans Frontiers	2022-06-21	2018	A Multiplex Multi-Analyte Diagnostic Platform	Severe febrile illness, HIV, Malaria, TB	Digital devices to aid the detection of NTDs, HIV/AIDS, TB and malaria	Individual case management	Stakeholder interviews, draft development, Delphi-process by stakeholder surveys (2 rounds), consensus meeting, public consultation, finalizing TPP	No information	52	No	No information on team or experts involved.	No information	https://www.who.int/publications/m/item/TPP_20180327	World Health Organization, FIND, & Medecins sans Frontiers. (2018). Target product profile (TPP) for a semi-open multiplex multi-analyte diagnostic platform. https://www.who.int/publications/m/item/TPP_20180327
WHO	2022-07-15	2021	Diagnostic test for surveillance of lymphatic filariasis: Target product profile	Lymphatic filariasis	Diagnostic tests to support MDA programs for Neglected Tropical Diseases	Surveillance	Draft by DTAG sub-group, public consultation, finalizing TPP	Lymphatic filariasis technical experts, end users and other stakeholders	14	No	Not clear who the 'end users' are that are involved in the process	Bill & Melinda Gates Foundation and the United States Agency for International Development.	https://www.who.int/publications/i/item/9789240018648	World Health Organization. (2021). Diagnostic test for surveillance of lymphatic filariasis: Target product profile. World Health Organization = Organisation mondiale de la Santé. https://apps.who.int/iris/handle/10665/346577
WHO	2022-07-15	2021	Diagnostic test for lymphatic filariasis to support decisions for stopping triple-therapy mass drug administration: target product profile	Lymphatic filariasis	Diagnostic tests to support MDA programs for Neglected Tropical Diseases	Stopping decision	Draft by DTAG sub-group, public consultation, finalizing TPP	Lymphatic filariasis technical experts, end users and other stakeholders	14	No	Not clear who the 'end users' are that are involved in the process	Bill & Melinda Gates Foundation and the United States Agency for International Development.	https://apps.who.int/iris/handle/10665/346577	World Health Organization. (2021). Diagnostic test for lymphatic filariasis to support decisions for stopping triple-therapy mass drug administration: Target product profile. https://apps.who.int/iris/handle/10665/346577
WHO	2022-07-15	2021	Onchocerciasis: diagnostic target product profile to support preventive chemotherapy - mapping	Onchocerciasis	Diagnostic tests to support MDA programs for Neglected Tropical Diseases	Mapping	No information	No information	No information	No	No notes on the process	No information	https://www.who.int/publications/i/item/9789240024496	World Health Organization. (2021). Onchocerciasis: Diagnostic target product profile to support preventive chemotherapy.
WHO	2022-07-15	2021	Onchocerciasis: diagnostic target product profile to support preventive chemotherapy - stopping decision	Onchocerciasis	Diagnostic tests to support MDA programs for Neglected Tropical Diseases	Stopping decision	No information	No information	No information	No	No notes on the process	No information	https://www.who.int/publications/i/item/9789240024496	World Health Organization. (2021). Onchocerciasis: Diagnostic target product profile to support preventive chemotherapy.
WHO	2022-07-15	2021	Diagnostic target product profile for monitoring and evaluation of soil-transmitted helminth control programmes	soil-transmitted helminthiases	Diagnostic tests to support MDA programs for Neglected Tropical Diseases	Monitoring and evaluation	No information	No information	14	No		Bill & Melinda Gates Foundation and the United States Agency for International Development.	https://www.who.int/publications/i/item/9789240031227	World Health Organization. (2021). Diagnostic target product profile for monitoring and evaluation of soil-transmitted helminth control programmes. World Health Organization. https://apps.who.int/iris/handle/10665/342539
Bill & Melinda Gates Foundation	2022-07-15	2018	Target product profile for STH use-case #3 diagnostic (confirming decision to stop population-level intervention). STH, soil-transmitted helminth.	soil-transmitted helminthiases	Diagnostic tests to support MDA programs for Neglected Tropical Diseases	Monitoring and evaluation, stopping decision	Based on experts opinions and literature	"diverse group of key opinion leaders"	48	No		No specific funding	https://dx.plos.org/10.1371/journal.pntd.0006213	Lim, M. D., Brooker, S. J., Belizario, V. Y., Gay-Andrieu, F., Gilleard, J., Levecke, B., van Lieshout, L., Medley, G. F., Mekonnen, Z., Mirams, G., Njenga, S. M., Odiere, M. R., Rudge, J. W., Stuyver, L., Vercruysse, J., Vlaminck, J., Walson, J. L., & the Annecy STH diagnostic experts group. (2018). Diagnostic tools for soil-transmitted helminths control and elimination programs: A pathway for d…
Bill & Melinda Gates Foundation	2022-07-15	2018	Target product profile for STH use-case #1 and #2A diagnostic (mapping, monitoring population-level intervention). STH, soil-transmitted helminth.	soil-transmitted helminthiases	Diagnostic tests to support MDA programs for Neglected Tropical Diseases	Mapping, monitoring and evaluation	Based on experts opinions and literature	Experts from academic institutions, industry, and private and public sectors	48	No	"A group of key opinion leaders represented the voice of the diagnostic user by describing and predicting scenarios faced by STH programs". "The diagnostic end user is the STH program manager who requires a population-wide diagnostic assessment to determine the transition of a program to the next planned phase."	No specific funding	https://dx.plos.org/10.1371/journal.pntd.0006213	Lim, M. D., Brooker, S. J., Belizario, V. Y., Gay-Andrieu, F., Gilleard, J., Levecke, B., van Lieshout, L., Medley, G. F., Mekonnen, Z., Mirams, G., Njenga, S. M., Odiere, M. R., Rudge, J. W., Stuyver, L., Vercruysse, J., Vlaminck, J., Walson, J. L., & the Annecy STH diagnostic experts group. (2018). Diagnostic tools for soil-transmitted helminths control and elimination programs: A pathway for d…
WHO	2022-07-20	2017	TPP for a specific test for the detection of T. solium taeniasis in humans (various platforms).	Taeniasis	Diagnostic tests to support MDA programs for Neglected Tropical Diseases	Monitoring and evaluation, surveillance	Draft on stakeholder meeting, consultation with experts, finalizing TPP	Experts from academic institutions, industry, and private and public sectors	47	No		No specific funding	https://journals.plos.org/plosntds/article/authors?id=10.1371/journal.pntd.0005875	Donadeu, M., Fahrion, A. S., Olliaro, P. L., & Abela-Ridder, B. (2017). Target product profiles for the diagnosis of Taenia solium taeniasis, neurocysticercosis and porcine cysticercosis. PLOS Neglected Tropical Diseases, 11(9), e0005875. https://doi.org/10.1371/journal.pntd.0005875
WHO	2022-07-20	2017	TPP for a point-of-care test for the detection of Taenia solium taeniasis in humans.	Taeniasis	Diagnostic tests to support MDA programs for Neglected Tropical Diseases	Individual case management, monitoring and evaluation, surveillance		Experts from academic institutions, industry, and private and public sectors	47	No		No specific funding	https://journals.plos.org/plosntds/article/authors?id=10.1371/journal.pntd.0005875	Donadeu, M., Fahrion, A. S., Olliaro, P. L., & Abela-Ridder, B. (2017). Target product profiles for the diagnosis of Taenia solium taeniasis, neurocysticercosis and porcine cysticercosis. PLOS Neglected Tropical Diseases, 11(9), e0005875. https://doi.org/10.1371/journal.pntd.0005875
WHO	2022-07-20	2022	Target product profile for the detection of a case of yaws and the detection of azithromycin resistance	Yaws	Diagnostic tests to support MDA programs for Neglected Tropical Diseases	Mapping	Draft by WHO after discussion with 7 experts on Yaws, draft finalized for public consultation by D-TAG Group chair, online consultation, finalizing TPP	Expert from academic institutions	7	No		No information	https://www.who.int/publications/i/item/9789240045743	World Health Organization. (2022). Target product profile for the detection of a case of yaws and the detection of azithromycin resistance. World Health Organization. https://apps.who.int/iris/handle/10665/353978
WHO	2022-07-20	2022	Scabies Diagnosis TPP – Mass Drug Administration Start	Scabies	Diagnostic tests to support MDA programs for Neglected Tropical Diseases	Mapping	Draft by WHO after discussion with 6 experts on Yaws, draft finalized for public consultation by D-TAG Group chair, online consultation, finalizing TPP	Expert from academic institutions and public health organizations	6	No		No information	https://apps.who.int/iris/handle/10665/353981	World Health Organization. (2022). Target product profile for scabies to start and stop mass drug administration. World Health Organization. https://apps.who.int/iris/handle/10665/353981
WHO	2022-07-20	2022	Scabies Diagnosis TPP – Mass Drug Administration Stop	Scabies	Diagnostic tests to support MDA programs for Neglected Tropical Diseases	Stopping decision	Draft by WHO after discussion with 6 experts on Yaws, draft finalized for public consultation by D-TAG Group chair, online consultation, finalizing TPP	Expert from academic institutions	6	No		No information	https://apps.who.int/iris/handle/10665/353981	World Health Organization. (2022). Target product profile for scabies to start and stop mass drug administration. World Health Organization. https://apps.who.int/iris/handle/10665/353981
